# Supplementary material for: Head-to-Head Intra-Individual Comparison of Biodistribution and Tumor Uptake of [18F]FAPI-74 with [18F]FDG in Patients with PDAC: A Prospective Exploratory Study
Source: Cancers (Basel). 2023 May 17;15(10):2798. doi: 10.3390/cancers15102798 (PMC10216510; doi:10.3390/cancers15102798)
Supplement: Supplementary file 1 [file cancers-15-02798-s001.zip]

Archive with 1 entries (1 files):
- cancers-2304071-supplementary.pdf
